# Supplementary material for: Investigation of BECN1-Mediated Autophagy Mechanisms Triggered by External Stimuli in Clinical Mastitis of Dairy Cows
Source: Biomolecules. 2026 Jan 12;16(1):133. doi: 10.3390/biom16010133 (PMC12839052; doi:10.3390/biom16010133)
Supplement: Supplementary file 1 [file biomolecules-16-00133-s001.zip]

Archive with 9 entries (9 files):
- Figure S3 (BECN1 52kDa).Tif
- Figure S4 (β-actin 42kDa).Tif
- Table S1 (Primer sequences).xlsx
- Table S2 (Biological processes analysis).xlsx
- Table S3 (Pathways analysis).xlsx
- Table S4 (BPs+pathways analysis).xlsx
- Table S5 (Antibodies and dilution ratio).xlsx
- Figure S1(LC3 LAMP2 Negative control).jpg
- Figure S2 (BECN1 Negative control).jpg
