# Supplementary material for: Investigation of BECN1-Mediated Autophagy Mechanisms Triggered by External Stimuli in Clinical Mastitis of Dairy Cows
Source: Biomolecules. 2026 Jan 12;16(1):133. doi: 10.3390/biom16010133 (PMC12839052; doi:10.3390/biom16010133)
Supplement: Supplementary file 1 [file biomolecules-16-00133-s001.zip › Table S1 (Primer sequences).xlsx]

## Sheet: Sheet1
	Table S1 qRT-PCR primer sequences.
	Gene symbol	Accession No.	Primer Sequence	Product length
	β-actin	NM_173979.3	F: CCAAGGCCAACCGTGAGAA	103
			R: CCAGAGGCATACAGGGACAG
	BECN1	NM_001033627	F: TAAGACATCCAGCAGCACCA	175
			R: GTTAGCCTCTTCCTCCTGGG
	Gene	Amplification Curves	Melting Peaks
	β-actin
	BECN1
