# Supplementary material for: Investigation of BECN1-Mediated Autophagy Mechanisms Triggered by External Stimuli in Clinical Mastitis of Dairy Cows
Source: Biomolecules. 2026 Jan 12;16(1):133. doi: 10.3390/biom16010133 (PMC12839052; doi:10.3390/biom16010133)
Supplement: Supplementary file 1 [file biomolecules-16-00133-s001.zip › Table S3 (Pathways analysis).xlsx]

## Sheet: 6 Pathway and 59 DEPs
Table S5 The 2 Pathways and 74 DEPs RAW Data identified from DIA proteomics
NO.	Relational	Pathway_ID	KEGG_A_class	KEGG_B_class	Pathway	Con-vs-CM	All	Pvalue	Qvalue	Proteins
1	BECN1	ko05167	Human Diseases	Infectious diseases	Kaposi sarcoma-associated herpesvirus infection	96	290	1.33275e-05	0.000188323	NP_001007817.1(FADD);NP_001012689.2(STAT3);NP_001014947.1(MAPK13);NP_001019677.1(IRF9);NP_001028799.1(BECN1);NP_001029217.1(MAP2K6);NP_001033160.2(MAP2K2);NP_001039361.1(TRADD);NP_001039435.1(CASP8);NP_001068832.1(ATG3);NP_001069609.1(CTNNB1);NP_001069877.1(NFKB1);NP_001071386.1(BAK1);NP_001103471.1(KRAS);NP_001103664.1(HCK);NP_001104274.1(SRC);NP_001106785.1(GNG7);NP_001107236.1(TYK2);NP_0011079…
2	BECN1	ko04215	Cellular Processes	Cell growth and death	Apoptosis - multiple species	19	67	0.151149	0.409361	NP_001007817.1(FADD);NP_001028799.1(BECN1);NP_001029823.1(Sept4);NP_001039347.1(Diablo);NP_001039435.1(CASP8);NP_001071386.1(BAK1);NP_776319.1(BAX);XP_002698555.1(CASP7);XP_005202672.1(CASP8);XP_005217807.1(Diablo);XP_005217808.1(Diablo);XP_005223298.1(BAK1);XP_010803498.1(APAF1);XP_015313626.1(BAX);XP_015315211.1(BAK1);XP_015326596.1(APAF1);XP_024835996.1(BECN1);XP_024839342.1(BAK1);XP_024839343…
3	BECN1	ko04137	Cellular Processes	Transport and catabolism	Mitophagy - animal	39	155	0.226783	0.522726	NP_001028799.1(BECN1);NP_001029774.1(OPTN);NP_001029786.1(BNIP3L);NP_001071495.1(SP1);NP_001103471.1(KRAS);NP_001104274.1(SRC);NP_001179684.1(TBK1);NP_001192595.1(TFEB);NP_788814.1(Sqstm1);XP_002687215.2(TBC1D15);XP_003586137.1(USP15);XP_005206693.1(TBK1);XP_005210346.1(BNIP3L);XP_005214265.1(OPTN);XP_005214268.1(OPTN);XP_005214269.1(OPTN);XP_005214861.1(Src);XP_005214862.1(Src);XP_005214863.1(Sr…
4	BECN1	ko04371	Environmental Information Processing	Signal transduction	Apelin signaling pathway	25	182	0.998914	1	NP_001002763.1(CDH1);NP_001028799.1(BECN1);NP_001029674.1(ACTA2);NP_001033160.2(MAP2K2);NP_001103272.1(PRKAA1);NP_001103471.1(KRAS);NP_001106785.1(GNG7);NP_001107984.1(GNG10);NP_001179352.1(PLCB3);NP_776497.1(GNG2);NP_777258.1(SLC9A1);NP_786987.1(MAPK1);XP_005211711.1(GNG2);XP_005221614.1(PRKAA1);XP_005225421.1(ACTA2);XP_010807541.1(GNG2);XP_024835996.1(BECN1);XP_024837129.1(PRKAA1);XP_024837130.…
5	BECN1	ko04140	Cellular Processes	Transport and catabolism	Autophagy - animal	40	286	0.999896	1	NP_001028799.1(BECN1);NP_001033160.2(MAP2K2);NP_001068832.1(ATG3);NP_001093834.1(MTMR14);NP_001103272.1(PRKAA1);NP_001103471.1(KRAS);NP_001192477.1(PIK3CD);NP_776457.1(CTSL);NP_786987.1(MAPK1);XP_002690831.1(EIF2AK4);XP_003585821.1(IRS1);XP_005211679.1(EIF2AK4);XP_005216999.1(PIK3CD);XP_005217000.1(PIK3CD);XP_005221614.1(PRKAA1);XP_005222505.1(MTMR14);XP_005223227.1(RAB7A);XP_005227242.1(BAD);XP_…
6	BECN1	ko04136	Cellular Processes	Transport and catabolism	Autophagy - other eukaryotes	3	69	0.999995	1	NP_001028799.1(BECN1);NP_001068832.1(ATG3);XP_024835996.1(BECN1)
NO.	Symbol	Con1	Con2	Con3	CM1	CM2	CM3	log2(fc)	PValue	FDR
1	FADD	1.22617e+06	1.1186e+06	1.19047e+06	1.9519e+06	1823202	2251303	0.769491	5.11e-05	0.000501954
2	STAT3	5.73362e+06	3.92939e+06	3.17774e+06	8055625	8199700	9707886	1.01574	0.00179329	0.00956843
3	MAPK13	482786	1.00524e+06	1.18282e+06	198092	426214	145931	-1.79392	0.000919867	0.00554774
4	IRF9	216998	44228.8	86083.4	827564	213746	627189	2.26425	0.000998298	0.00593258
5	BECN1	210216	137311	153835	447651	1.00851e+06	455885	1.93119	0.00595441	0.0247906
6	MAP2K6	264017	179784	272058	431695	327624	612584	0.93843	0.00437212	0.0196587
7	MAP2K2	2.50119e+06	2.16136e+06	2.39697e+06	3.6556e+06	2.3276e+06	4899274	0.624364	2.92e-06	4.37e-05
8	TRADD	667201	702875	747832	1.44731e+06	1.13007e+06	2.02376e+06	1.11935	4.29e-06	6.11e-05
9	CASP8	1.6591e+06	987463	859775	2.53927e+06	1.75458e+06	3413053	1.13619	2.87e-05	0.000309789
10	ATG3	1.09372e+06	988744	877184	3239471	1.76679e+06	4610294	1.7001	0.000702553	0.00441726
11	CTNNB1	7.81987e+06	5675070	6888236	4.19e+06	3.59251e+06	5.44194e+06	-0.624173	2.34e-14	2.69e-12
12	NFKB1	1.65728e+06	2.26741e+06	1.46434e+06	3.67834e+06	5.23203e+06	4.18908e+06	1.28141	1.53e-10	7.93e-09
13	BAK1	899150	1.06383e+06	1.04351e+06	2.20565e+06	730771	2.9529e+06	0.970021	0.00963304	0.0362465
14	KRAS	478918	416480	431288	872750	1.90418e+06	1.03143e+06	1.10631	0.0114822	0.0415719
15	HCK	276810	142151	129678	1.2876e+06	457161	2.0867e+06	2.80396	0.000672882	0.00425429
16	SRC	288956	234955	257900	618426	452896	635857	1.12672	0.00969843	0.0364321
17	GNG7	547274	456461	357897	824201	998894	813065	0.953101	0.0103663	0.0383754
18	TYK2	93556.7	8231.16	69205	389245	342845	473586	2.81783	0.00329798	0.0157557
19	GNG10	412234	358506	512197	2.37841e+06	683211	2.37229e+06	2.08254	0.000201779	0.00158146
20	CREBBP	218723	128805	117982	251437	189185	294416	0.659006	0.000151743	0.0012528
21	CDK6	439569	298762	368102	977230	630583	1.3646e+06	1.42572	0.000617018	0.00397497
22	TBK1	188080	147314	173863	458223	266901	499302	1.26564	0.0122434	0.0438084
23	PIK3CD	63373.1	77108.7	85183.6	394133	120986	497144	2.16533	0.0062634	0.0257725
24	STAT2	245368	223571	206552	729380	336098	963336	1.58663	1.65e-07	3.76e-06
25	BAX	313807	194544	297548	2.4701e+06	1.88776e+06	4292726	3.42412	0.00106495	0.00625095
26	GNG2	3.1859e+06	1870322	2458835	5.68444e+06	2.85668e+06	7.58212e+06	1.10129	0.000496542	0.00333792
27	IKBKB	205522	205771	218045	567378	326841	867569	1.48513	1.91e-06	3.03e-05
28	MAPK1	2.29831e+06	2369012	2.34119e+06	5360582	2.81534e+06	7.29205e+06	1.1421	0.00205678	0.010755
29	EIF2AK2	632526	1.18532e+06	1.2371e+06	3.40486e+06	1.0138e+06	4.00074e+06	1.46257	0.00100594	0.00596381
30	TRAF2	319485	264533	288706	550362	221514	675843	0.730184	0.00337787	0.0160248
31	NFATC2	115342	104296	95128.8	591349	303319	651741	2.29657	7.8e-06	0.000103449
32	STAT1	1.57107e+06	1.43413e+06	1.49359e+06	19975310	3.22491e+06	30389082	3.57434	1.38e-13	1.29e-11
33	SYK	239292	122057	161826	1.33593e+06	260440	2.16128e+06	2.84447	2.46e-06	3.76e-05
34	MAPK14	821041	615902	674391	1.63912e+06	1.19722e+06	2.41746e+06	1.31521	7.95e-10	3.36e-08
35	HLA-A	1.98603e+06	1.43064e+06	1.35912e+06	6.55816e+06	2.52225e+06	6062369	1.66482	0.00448358	0.0200538
36	PLCG2	169271	199184	273218	699158	512825	1.15835e+06	1.88518	8.42e-14	8.18e-12
37	Sept4	5.84515e+06	4051014	6573155	2532585	1.3498e+06	2.06251e+06	-1.47006	0.0079453	0.031389
38	Diablo	243651	323157	249006	716541	296940	1049611	1.3385	0.00370156	0.0172193
39	CASP7	332124	243535	287476	1426244	794832	1.83624e+06	2.23287	3.32e-05	0.000349315
40	APAF1	138594	78339.7	109063	215403	1.94563e+06	442730	2.99767	0.00624721	0.0257622
41	OPTN	919415	544204	539781	1.16446e+06	1.22565e+06	1.28847e+06	0.876699	0.000105671	0.000931581
42	BNIP3L	66529.5	132826	131546	278637	429503	150866	0.961228	0.00777638	0.0308111
43	SP1	791876	656525	929094	1.59702e+06	1.14329e+06	1.94057e+06	0.977336	0.0106098	0.0390576
44	TFEB	139084	148476	97329.7	517277	47586.4	688355	1.70312	0.0143102	0.0495775
45	Sqstm1	1.65266e+06	1.04535e+06	1.03982e+06	2.06716e+06	1.6177e+06	2.37956e+06	0.698172	0.000583323	0.00379383
46	TBC1D15	451194	269373	378861	2424450	413230	1.25482e+06	1.89623	0.00361778	0.0169386
47	USP15	935884	893750	962566	1.73371e+06	935989	1.80886e+06	0.681632	2.31e-05	0.00025919
48	RAB7A	5.48827e+06	8288338	5.96886e+06	9771427	7401900	13129444	0.617928	0.000806989	0.00495483
49	CDH1	8800184	11932997	9226005	5.47823e+06	6461588	3.46642e+06	-0.959483	5.32e-10	2.37e-08
50	ACTA2	790981120	462176576	471834368	886655936	1527580032	952375168	0.964707	0.00098207	0.00586214
51	PRKAA1	395094	778496	586229	1.07355e+06	547045	1.20706e+06	0.684176	9.42e-05	0.000837881
52	PLCB3	3.67421e+06	1.57616e+06	1.97931e+06	2.08831e+06	4911126	6.40971e+06	0.891215	0.0044906	0.0200588
53	SLC9A1	474291	552493	670742	363757	235354	255369	-0.990316	0.00192836	0.0101691
54	MTMR14	99062.1	86228.6	189679	468767	185503	657251	1.8064	0.0048926	0.0214185
55	CTSL	982358	591917	430492	2.1366e+06	1.61106e+06	1.00962e+06	1.2467	0.00342949	0.0162471
56	EIF2AK4	42323.7	23622.8	59023.2	94044	117667	124261	1.38973	0.00308185	0.0149548
57	IRS1	56929.7	136039	144422	19400.6	59966.9	21969.3	-1.73526	0.00951089	0.0358463
58	BAD	279921	352752	326527	466091	449215	558203	0.619352	0.00657712	0.026809
59	PRKCD	253569	277065	191908	967252	446778	1.3716e+06	1.94685	5.33e-05	0.000519421

## Sheet: Pathway and DEPs Analysis
Pathway	Kaposi sarcoma-associated herpesvirus infection	Apoptosis - multiple species	Mitophagy - animal	Apelin signaling pathway	Autophagy - animal	Autophagy - other eukaryotes	Pathway Merge
Delete Duplicates	96	19	39	25	40	3
							59
	FADD	FADD	BECN1	CDH1	BECN1	BECN1	FADD
	STAT3	BECN1	OPTN	BECN1	MAP2K2	ATG3	STAT3
	MAPK13	Sept4	BNIP3L	ACTA2	ATG3		MAPK13
	IRF9	Diablo	SP1	MAP2K2	MTMR14		IRF9
	BECN1	CASP8	KRAS	PRKAA1	PRKAA1		BECN1
	MAP2K6	BAK1	SRC	KRAS	KRAS		MAP2K6
	MAP2K2	BAX	TBK1	GNG7	PIK3CD		MAP2K2
	TRADD	CASP7	TFEB	GNG10	CTSL		TRADD
	CASP8	APAF1	Sqstm1	PLCB3	MAPK1		CASP8
	ATG3		TBC1D15	GNG2	EIF2AK4		ATG3
	CTNNB1		USP15	SLC9A1	IRS1		CTNNB1
	NFKB1		Src	MAPK1	RAB7A		NFKB1
	BAK1		RAB7A		BAD		BAK1
	KRAS				PRKCD		KRAS
	HCK						HCK
	SRC						SRC
	GNG7						GNG7
	TYK2						TYK2
	GNG10						GNG10
	CREBBP						CREBBP
	CDK6						CDK6
	TBK1						TBK1
	PIK3CD						PIK3CD
	STAT2						STAT2
	BAX						BAX
	GNG2						GNG2
	IKBKB						IKBKB
	MAPK1						MAPK1
	EIF2AK2						EIF2AK2
	TRAF2						TRAF2
	NFATC2						NFATC2
	STAT1						STAT1
	SYK						SYK
	Src						MAPK14
	MAPK14						HLA-A
	HLA-A						PLCG2
	PLCG2						Sept4
							Diablo
							CASP7
							APAF1
							OPTN
							BNIP3L
							SP1
							TFEB
							Sqstm1
							TBC1D15
							USP15
							RAB7A
							CDH1
							ACTA2
							PRKAA1
							PLCB3
							SLC9A1
							MTMR14
							CTSL
							EIF2AK4
							IRS1
							BAD
							PRKCD
