# Supplementary material for: Investigation of BECN1-Mediated Autophagy Mechanisms Triggered by External Stimuli in Clinical Mastitis of Dairy Cows
Source: Biomolecules. 2026 Jan 12;16(1):133. doi: 10.3390/biom16010133 (PMC12839052; doi:10.3390/biom16010133)
Supplement: Supplementary file 1 [file biomolecules-16-00133-s001.zip › Table S4 (BPs+pathways analysis).xlsx]

## Sheet: BPs+Pathways Analysis
Table S6 The significant candidate DEPs related to homeostasis based on BPs and pathways analysis.
	BP Merge	BECN1 related pathway Merge	Venn		NO.	Symbol	Con1	Con2	Con3	CM1	CM2	CM3	log2(fc)	PValue	FDR
Delete Duplicates	144	59	16		1	BAD	279921	352752	326527	466091	449215	558203	0.619352	0.00657712	0.026809
	BECN1	FADD	BAD		2	PRKAA1	395094	778496	586229	1.07355e+06	547045	1.20706e+06	0.684176	9.42201e-05	0.000837881
	HSPA5	STAT3	PRKAA1		3	FADD	1.22617e+06	1.1186e+06	1.19047e+06	1.9519e+06	1823202	2251303	0.769491	5.11325e-05	0.000501954
	ASNS	MAPK13	FADD		4	ACTA2	790981120	462176576	471834368	886655936	1527580032	952375168	0.964707	0.00098207	0.00586214
	SLC2A1	IRF9	ACTA2		5	BAK1	899150	1.06383e+06	1.04351e+06	2.20565e+06	730771	2.9529e+06	0.970021	0.00963304	0.0362465
	PRKAA1	BECN1	BAK1		6	KRAS	478918	416480	431288	872750	1.90418e+06	1.03143e+06	1.10631	0.0114822	0.0415719
	MYBBP1A	MAP2K6	KRAS		7	CASP8	1.6591e+06	987463	859775	2.53927e+06	1.75458e+06	3413053	1.13619	2.87339e-05	0.000309789
	LYZ1	MAP2K2	CASP8		8	MAPK1	2.29831e+06	2369012	2.34119e+06	5360582	2.81534e+06	7.29205e+06	1.1421	0.00205678	0.010755
	GTF2F1	TRADD	MAPK1		9	TBK1	188080	147314	173863	458223	266901	499302	1.26564	0.0122434	0.0438084
	OAS1	CASP8	TBK1		10	MAPK14	821041	615902	674391	1.63912e+06	1.19722e+06	2.41746e+06	1.31521	7.94864e-10	3.35867e-08
	ACTA2	ATG3	MAPK14		11	CDK6	439569	298762	368102	977230	630583	1.3646e+06	1.42572	0.000617018	0.00397497
	MAPKAPK3	CTNNB1	CDK6		12	EIF2AK2	632526	1.18532e+06	1.2371e+06	3.40486e+06	1.0138e+06	4.00074e+06	1.46257	0.00100594	0.00596381
	HDAC1	NFKB1	EIF2AK2		13	PLCG2	169271	199184	273218	699158	512825	1.15835e+06	1.88518	8.42178e-14	8.18476e-12
	HP	BAK1	PLCG2		14	BECN1	210216	137311	153835	447651	1.00851e+06	455885	1.93119	0.00595441	0.0247906
	EEF1G	KRAS	BECN1		15	PRKCD	253569	277065	191908	967252	446778	1.3716e+06	1.94685	5.32936e-05	0.000519421
	CXCL16	HCK	PRKCD		16	STAT1	1.57107e+06	1.43413e+06	1.49359e+06	19975310	3.22491e+06	30389082	3.57434	1.38196e-13	1.28787e-11
	TMEM173	SRC	STAT1
	COTL1	GNG7
	NCK1	TYK2
	PTX3	GNG10
	HSF1	CREBBP
	Wipf1	CDK6
	RBPJ	TBK1
	CARD9	PIK3CD
	BAK1	STAT2
	LYS	BAX
	DDX21	GNG2
	FGR	IKBKB
	IDO1	MAPK1
	Aldoa	EIF2AK2
	NLRX1	TRAF2
	Elane	NFATC2
	ELMO1	STAT1
	MPO	SYK
	PACS1	MAPK14
	CDK6	HLA-A
	MYO1F	PLCG2
	TBK1	Sept4
	ADAM9	Diablo
	B2M	CASP7
	HRG	APAF1
	LPO	OPTN
	MX1	BNIP3L
	CATHL3	SP1
	CD14	TFEB
	ENO1	Sqstm1
	NCF1	TBC1D15
	TLR2	USP15
	ISG15	RAB7A
	LALBA	CDH1
	FCGR1A	ACTA2
	PGLYRP1	PRKAA1
	S100A12	PLCB3
	PYCARD	SLC9A1
	CATHL1	MTMR14
	CATHL2	CTSL
	CATHL4	EIF2AK4
	CATHL7	IRS1
	CATHL6	BAD
	MAPK1	PRKCD
	CEBPB
	EIF2AK2
	ADAR
	ADAM17
	ZC3HAV1
	MRC1
	STAT1
	ANXA3
	ABR
	PML
	HSPB1
	IFIH1
	PGLYRP3
	ERAP1
	MAPK14
	PLCG2
	PRKCD
	DMBT1
	EYA3
	FADD
	F11
	ACTG1
	GRB2
	CD74
	CNN2
	RPS19
	VASP
	ITGAM
	CASP8
	S100A9
	PITPNA
	F12
	IL16
	VAV1
	RHOG
	BAG3
	BIN2
	BLOC1S5
	DPYSL3
	ARSB
	Satb1
	LGALS3
	KRAS
	S100A8
	NCKAP1L
	C5
	STXBP5
	PLEK
	ARRB2
	ENSA
	ACTB
	AIF1
	CAV1
	GJA1
	ACTR3
	PROS1
	RPL24
	ALOX15
	BCKDHB
	CORO1A
	MMP2
	ITGB2
	RAC2
	VAV3
	DOCK4
	MYO9B
	SOS1
	ELMO2
	F2
	ARHGEF16
	ITGA1
	DAG1
	BAD
	OGT
	Dmd
	PTPN11
	PTPRJ
	PPM1F
	ITGAX
	Ablim1
	CASK
	CD109
	LBH
	CAMK1D
	Scrib
