# Supplementary material for: Investigation of BECN1-Mediated Autophagy Mechanisms Triggered by External Stimuli in Clinical Mastitis of Dairy Cows
Source: Biomolecules. 2026 Jan 12;16(1):133. doi: 10.3390/biom16010133 (PMC12839052; doi:10.3390/biom16010133)
Supplement: Supplementary file 1 [file biomolecules-16-00133-s001.zip › Table S5 (Antibodies and dilution ratio).xlsx]

## Sheet: Sheet1
Table S5 The used antibodies and dilution ratio in the present study.
NO.	Antibody	Full Name	Company	Cat No	Host / Isotype	Molecular weight	Application	Dilution
1	IgG(Alexa Fluor® 488)	Goat Anti-Rabbit IgG H&L (Alexa Fluor® 488)	Abcam, Cambridge, UK	ab150077	Goat/ IgG		IF	1:350
2	IgG(Alexa Fluor® 647)	Goat Anti-Rabbit IgG H&L (Alexa Fluor® 647)	Abcam, Cambridge, UK	ab150079	Goat/ IgG		IF	1:350
3	IgG(Alexa Fluor® 594)	Goat Anti-Rabbit IgG H&L (Alexa Fluor® 594)	Abcam, Cambridge, UK	ab150080	Goat/ IgG		IF	1:350
5	LC3	Microtubule-associated proteins 1A/1B light chain 3	Servicebio, Wuhan, China	GB11124	Rabbit / IgG		IF	1:200
6	LAMP2	Lysosome-associated membrane glycoprotein 2	Servicebio, Wuhan, China	GB11330	Rabbit / IgG		IF	1:200
7	CK18	Cytokeratin 18	Proteintech, Wuhan, China	10830-1-AP	Rabbit / IgG		IF	1:200
7	BECN1	Beclin1	Proteintech, Wuhan, China	11306-1-AP	Rabbit / IgG	52 KDa	IHC	1:500
							IF	1:200
							WB	1:4500
8	β-actin	Beta Actin	Bioss, Beijing, China	bs-0061R	Rabbit / IgG	42 KDa	WB	1:4500
9	IgG	Goat Anti-Rabbit IgG H&L/HRP	Bioss, Beijing, China	bs-80295G-HRP	Rabbit / IgG		WB	1:5000
